# Supplementary material for: Identification of a Favorable Prognostic Subgroup in Oral Squamous Cell Carcinoma: Characterization of ITGB4/PD-L1high with CD8/PD-1high
Source: Biomolecules. 2023 Jun 19;13(6):1014. doi: 10.3390/biom13061014 (PMC10296360; doi:10.3390/biom13061014)
Supplement: Supplementary file 1 [file biomolecules-13-01014-s001.zip]

Archive with 1 entries (1 files):
- biomolecules-2302475-supplementary.pdf
